# Supplementary material for: Explicit and Intrinsic Intention to Receive COVID-19 Vaccination among Heterosexuals and Sexual Minorities in Taiwan
Source: Int J Environ Res Public Health. 2021 Jul 7;18(14):7260. doi: 10.3390/ijerph18147260 (PMC8307662; doi:10.3390/ijerph18147260)
Supplement: Supplementary file 1 [file ijerph-18-07260-s001.zip]

Archive with 1 entries (1 files):
- ijerph-1285316-supplementary.pdf
